# Supplementary material for: Targeted Therapy of HPV Positive and Negative Tonsillar Squamous Cell Carcinoma Cell Lines Reveals Synergy between CDK4/6, PI3K and Sometimes FGFR Inhibitors, but Rarely between PARP and WEE1 Inhibitors
Source: Viruses. 2022 Jun 23;14(7):1372. doi: 10.3390/v14071372 (PMC9320646; doi:10.3390/v14071372)
Supplement: Supplementary file 1 [file viruses-14-01372-s001.zip]

Archive with 1 entries (1 files):
- viruses-1771596-supplementary.pdf
